# Supplementary material for: TRPV3-ANO1 interaction positively regulates wound healing in keratinocytes
Source: Commun Biol. 2023 Jan 23;6:88. doi: 10.1038/s42003-023-04482-1 (PMC9870996; doi:10.1038/s42003-023-04482-1)
Supplement: Supplementary file 4 — Supplementary Data 1 [file 42003_2023_4482_MOESM4_ESM.xlsx]

## Sheet: Fig.2b
	hTRPV3+hANO1					hTRPV3					hANO1
	data No	Cm (pF)	I max (nA)	I max (pA/pF)		data No	Cm (pF)	I max (nA)	I max (pA/pF)		data No	Cm (pF)	I max (nA)	I max (pA/pF)
	1	14.6	-5.0818	-348.068		1	14.6	-1.2549	-85.9521		1	12.4	-0.097	-7.82258
	2	9.23	-5.0793	-550.303		2	14.7	-0.0525	-3.57143		2	11.9	0.00183	0.153782
	3	14	-2.8955	-206.821		3	20.7	-0.1172	-5.66184		3	18	-0.0879	-4.88333
	4	15.4	-4.4061	-286.11		4	13.7	-0.0897	-6.54745		4	12.8	0.0079	0.617188
	5	13.9	-5.1642	-371.525		5	22	-1.8054	-82.0636		5	12.3	0.0018	0.146341
	6	13.9	-6.759	-486.259		6	16.5	-0.0336	-2.03636		6	11.5	-0.0354	-3.07826
	mean	13.505	-4.89765	-374.848		mean	17.52	-0.41968	-30.9721		mean	13.15	-0.034795	-2.47781
	S.E.	0.968205	0.384461	47.15		S.E.	1.46653	0.310128	15.3282		S.E.	1.01878	0.0211594	1.27043

## Sheet: Fig.3e
	Ca2+(+)			Ca2+(-)
	data No	I max (nA)		data No	I max (nA)
	1	-0.7843		1	0.0125
	2	-0.7272		2	-0.1312
	3	-1.3934		3	-0.2878
	4	-0.9189		4	-0.2777
	5	-0.3732		5	-0.1694
	mean	-0.8394		mean	-0.17072
	S.E.	0.147811		S.E.	0.0491062

## Sheet: Fig.4c
	V (mV)	WT					TRPV3 KO
	+ 60 mV	24.8529	34.6745	58.9164	46.2699	27.1883	3.18343	3.38024	1.13234	2.91245
	-60 mV	21.1963	19.0751	46.9012	44.5392	18.613	4.29851	1.9924	0.264194	0.935749

## Sheet: Fig.5
		Fig.5c									Fig.5e					Fig.5f
		12 h	Cont	T16A		24 h	Cont	T16A	Washout			0-4h	4-9h	9-12h		0 h	Cont		24 h	Cont	T16A 10 μM	T16A 5uM	T16A 2.5uM		48 h	Cont	T16A 10 μM	T16A 5uM	T16A 2.5uM
		1	0.553072	0.0734497		1	0.976667	0.0332078	0.692572		1	18.6524	7.38865	10.8106		1	0.476023		1	0.863503	0.610123	0.786053	0.870883		1	1.17225	0.88488	0.94898	0.92851
		2	0.184086	0.0268512		2	0.54125	0.0841302	0.560746		2	19.8112	7.70724	11.0688		2	0.548723		2	1.01105	0.739843	0.732783	0.841743		2	1.20405	1.00036	1.04854	1.03375
		3	0.446932	0.03646		3	1.02938	0.0732608	0.846		3	12.6114	4.54906	5.18439		3	0.580373		3	0.899923	0.831303	0.719793	0.768533		3	1.27738	1.01398	1.06479	1.08739
		4	0.153679	0.0418434		4	0.835262	0.0858795	0.640434		4	9.80483	2.22698	5.98352		4	0.552123		4	0.891113	0.770303	0.684333	0.977623		4	1.10239	0.93694	0.96739	1.04343
		5	0.274195	0.00797036		5	0.78466	0.119075	0.438415		5	5.80951	2.82137	7.10625		5	0.568963		5	0.929943	0.858183	0.752243	0.924403		5	1.13503	0.98277	0.98089	0.73469
		mean	0.322393	0.0373149		mean	0.833445	0.0791107	0.635633		6	5.80951	2.82137	7.10625		6	0.560313		6	0.935523	0.775883	0.910813	0.992403		6	1.09259	0.86688	0.84973	0.9459
		S.E.	0.068888	0.00958656		S.E.	0.076594	0.0123442	0.0606703		7	15.2215	8.91583	10.2103		mean	0.547753		mean	0.921843	0.764273	0.764337	0.895932		mean	1.16395	0.947635	0.97672	0.962278
											8	18.7827	7.46553	6.63074		S.E.	0.0137809		S.E.	0.0190318	0.0324218	0.0295586	0.0318787		S.E.	0.0259602	0.0229674	0.0288265	0.0473027
											9	15.051	8.8564	9.97253
											10	5.72681	3.1463	5.11175
											11	8.14054	7.41797	10.2433
											12	12.2031	10.9368	16.6693
											13	14.1154	8.02821	12.819
											14	12.3374	8.32541	11.2736
											15	9.97281	7.5535	10.8971
											16	7.17919	5.00079	11.2736
											17	6.59513	2.93628	5.0457
											18	4.53286	3.82786	3.41443
											19	10.8127	9.534	10.5009
											20	14.8649	5.82105	11.8085
											21	9.5309	7.90934	7.60157
											22	10.7093	6.5145	6.5647
											23	6.27985	5.76161	7.74687
											24	10.4302	7.50119	11.9274
											25	10.8592	9.16944	15.8438
											26	10.8127	12.6803	17.5873
											27	11.4898	6.85925	17.0788
											28	9.78933	2.84514	8.07709
											29	8.921	4.20431	9.23945
											30	9.7945	4.26771	14.6088
											31	8.06302	5.26232	7.25155
											32	8.95201	7.22381	6.43921
											33	10.4561	9.76779	9.10076
											34	8.79696	4.0894	9.33851
											35	6.55895	3.20178	5.08533
											36	5.09107	5.02853	4.08808
											37	6.62614	3.75258	7.52893
											38	15.0613	14.1583	16.0815
											39	6.67266	2.90854	8.20917
											40	5.74231	2.76985	4.86078
											41	5.63377	5.56744	3.8173
											42	13.3091	7.31098	8.76394
											43	13.9087	10.0967	6.88831
											44	10.2028	6.40751	9.78761
											45	6.95177	2.69853	7.74687
											46	6.69334	3.2097	7.14588
											47	9.42753	6.94246	11.7095
											48	10.0633	9.24077	13.1426
											49	6.85873	1.12141	8.30163
											50	9.57225	4.71945	7.73366
											mean	10.0259	6.16942	9.24855
											S.E.	0.517657	0.402638	0.499361

## Sheet: Fig.6b
	12 h	Cont	Low Cl		24 h	Cont	Low Cl	Washout
	1	0.530668	0.00426646		1	1.03948	0.06867	0.789797
	2	0.0507869	0.00367105		2	1.0467	0.181425	0.88802
	3	0.46856	0.00576116		3	1.04702	0.450106	0.86486
	4	0.816201	0.00988391		4	1.04153	0.0374045	0.152414
	5	0.235748	0.0476251		5	0.95005	0.360157	0.742968
	6	0.376541	0.043954		6	1.04683	0.385086	0.414512
	mean	0.413084	0.0191936		mean	1.0286	0.247141	0.642095
	S.E.	0.0976742	0.00773214		S.E.	0.0143902	0.0652253	0.109757

## Sheet: Fig.8c
	Cont	pERK	pp38	pJNK		T16A	pERK	pp38	pJNK
	1	0.602233	0.506054	1.12024		1	0.705723	3.53544	1.86861
	2	1.03466	1.02889	0.407377		2	1.10684	1.94314	0.124498
	3	0.714671	0.659203	2.34505		3	0.643278	1.09618	5.3994
	4	0.645133	0.502868	0.127325		4	1.85144	1.35012	0.222384
	5	2.51263	1.31087			5	1.95787	2.80165
	6	0.431989	1.09096			6	0.476662	1.73625
	7	1.05869	1.90115			7	0.950931	3.61587
	mean	1	1	1		mean	1.09896	2.29695	1.90372
	S.E.	0.246646	0.176421	0.428397		S.E.	0.205807	0.35874	1.06693

## Sheet: Fig.9c
	G0/G1	Cont	T16A 5 μM	T16A 10 μM		S	Cont	T16A 5 μM	T16A 10 μM		G2/M	Cont	T16A 5 μM	T16A 10 μM
	1	0.531146	0.491002	0.452664		1	0.456055	0.481993	0.519814		1	0.0127989	0.027005	0.0275227
	2	0.35863	0.526929	0.52162		2	0.619906	0.451036	0.455829		2	0.0214642	0.0220353	0.022551
	3	0.403249	0.537612	0.569908		3	0.572548	0.449113	0.419122		3	0.0242034	0.0132748	0.0109698
	4	0.397872	0.539573	0.569908		4	0.578845	0.443537	0.419122		4	0.0232831	0.0168906	0.0109698
	5	0.481356	0.499856	0.568349		5	0.507788	0.487434	0.412891		5	0.0108557	0.0127108	0.0187605
	6	0.366574	0.53391	0.555115		6	0.598951	0.456252	0.428418		6	0.0344754	0.00983821	0.0164671
	7	0.505117	0.462532	0.47392		7	0.476723	0.522132	0.50407		7	0.0181606	0.0153353	0.0220094
	mean	0.434849	0.513059	0.530212		mean	0.544402	0.470214	0.451324		mean	0.0207487	0.0167272	0.0184643
	S.E.	0.0244158	0.0102487	0.0171918		S.E.	0.0223064	0.0099493	0.0153656		S.E.	0.00276664	0.0020765	0.00215583
